# Supplementary material for: Electrochemical Properties and Structure of Membranes from Perfluorinated Copolymers Modified with Nanodiamonds
Source: Membranes (Basel). 2023 Oct 25;13(11):850. doi: 10.3390/membranes13110850 (PMC10673602; doi:10.3390/membranes13110850)
Supplement: Supplementary file 1 [file membranes-13-00850-s001.zip]

Archive with 1 entries (1 files):
- membranes-2641562-supplementary.pdf
